# Supplementary material for: Effects of Fermentation with Eurotium cristatum on Sensory Properties and Flavor Compounds of Mulberry Leaf Tea
Source: Foods. 2024 Jul 25;13(15):2347. doi: 10.3390/foods13152347 (PMC11311662; doi:10.3390/foods13152347)
Supplement: Supplementary file 1 [file foods-13-02347-s001.zip]

Archive with 1 entries (1 files):
- foods-3094449-supplementary.pdf
